# Supplementary material for: Three inflammation‐related genes could predict risk in prognosis and metastasis of patients with breast cancer
Source: Cancer Med. 2019 Jan 11;8(2):593–605. doi: 10.1002/cam4.1962 (PMC6382731; doi:10.1002/cam4.1962)
Supplement: Supplementary file 6 [file CAM4-8-593-s006.xlsx]

## Sheet: Sheet1
S.Table 1. Screen the significant genes among metastasis, tumor initiation and relapse group.
Genes	p-value (Metastasis)	p-value (Tumor initiation)	p-value (Relapse)
IRF7	0.14	0.423	0.232
TBX21	0.048	0.799	0.044
CSF1R	0.06	0.337	0.818
IL6ST	0.037	0.693	0.565
TGIF2	0.006	0.014	0
CYCS	0.032	0.049	0
CDH5	0.018	0.821	0.85
ITGAE	0.085	0.528	0.354
ITGAX	0.022	0.24	0.172
CD22	0.117	0.533	0.755
CD5	0.134	0.421	0.653
FCGR2A	0.015	0.835	0.35
HRAS	0.115	0.225	0.561
RELA	0.053	0.968	0.875
