# Supplementary material for: Three inflammation‐related genes could predict risk in prognosis and metastasis of patients with breast cancer
Source: Cancer Med. 2019 Jan 11;8(2):593–605. doi: 10.1002/cam4.1962 (PMC6382731; doi:10.1002/cam4.1962)
Supplement: Supplementary file 7 [file CAM4-8-593-s007.xlsx]

## Sheet: Sheet1
S.Table 2 Primers used for the experiments
Primer	Sequence
TGIF2-F	CGGACAGTGATCTAGGTGAGGACG
TGIF2-R	GGGAAATGGTAAACTGATTAGGGTCTT
TBX21-F	AATGTGACCCAGATGATTGTGCTCC
TBX21-R	ACTGCTCGAAACTCAGCCTCATAGCT
CYCS-F	CAAGACTGGGCCAAATCTCCATG
CYCS-R	TGCCCTTTCTTCCTTCTTCTTAATGC
